# Supplementary material for: Barriers and facilitators to implementing evidence-based interventions among third sector organisations: a systematic review
Source: Implement Sci. 2018 Jul 30;13:103. doi: 10.1186/s13012-018-0789-7 (PMC6065156; doi:10.1186/s13012-018-0789-7)
Supplement: Supplementary file 3 — Contains the extracted data. (XLS 5724 kb) [file 13012_2018_789_MOESM3_ESM.xls]

## Sheet: Sheet1
Citation	Study objective(s)	Methods (study design/data-collection/analysis)	Country	Population (sample size/type of orgs and services/ disciplines)	Type(s) of EBP	Results: Barriers	Results: Facilitators	Results: Policy/practice recommendation	Additional results	Quality of study
Amodeo et al 2011	To explore barriers to implementing evidence-based practices (EBPs) in community-based addiction treatment organizations (CBOs) by comparing staff descriptions of barriers for four EBPs: Motivational Interviewing (MI), Adolescent Community Reinforcement Approach (A-CRA), Assertive Community Treatment (ACT), and Cognitive-behavioral Therapy (CBT).	Study design: Qualitative Data collection methods: Phone interviews Data analysis: Content analysis Inter-rater reliability (if applicable): "Interview Guides were used as a proxy for audio-tapes after two coders compared the data in a sample of 12 Interview Guides with that in the audio-tapes of the same sessions and found high congruence (95% agreement) between the two data sources" and "For ou…	US	172 CBOs receiving CSAT/SAMHSA funding. All interviewees were directly involved in the implementation of EBP.	Motivational Interviewing (MI), Adolescent Community Reinforcement Approach (A-CRA), Assertive Community Treatment (ACT), and Cognitive-behavioral Therapy (CBT)			"Addiction programs proposing to use specific EBPs must consider whether they have the organizational capacity, as well as the community capacity, to meet the demands of that practice."		High
Belza et al 2015	To identify facilitators and barriers among early adopters of Enhance®Fitness (EF), in Young Men’s Christian Association-affiliated (Y-affiliated) sites from the perspective of program staff.	Study design: Qualitative Data collection methods: "semi-structured phone interviews with 15 staff members representing 14 Y-affiliated sites" Data analysis: Content analysis Inter-rater reliability (if applicable): "A dyad (BBandGK) double-coded a subset of five transcripts until agreement reached 85%. Remaining transcripts were divided between both team members (BBandGK) and coded independently"	US	15 staff members representing 14 YMCA sites.	Enhance®Fitness (an evidence-based group exercise program for seniors)	1) Competing programming - lack of prioritisation (5/15 - 33%); 2) Limited resources and expertise (7/15 - 47%)	1) EF matches well with Y mission (8/15 - 53%); 2) Organisational support (5/15 - 33%); 3) Match with the target population (10/15 - 67%); 4) Financial support (5/15 - 33%); 5) Champions - people taking responsibility for the adoption of the EBP (10/15 - 67%); 6) Novelty of EF (5/15 - 33%); 7) Invitation to partner with another organisation to offer EF (8/15 - 53%); 8) Program-specific characteri…			High
D'Ippolito et al. 2015	To examine training-related facilitators and barriers to implementing evidence-based practices (EBPs) in 285 community-based addiction treatment organizations (CBOs) nationwide that were funded by the Substance Abuse and Mental Health Services Administration Center for Substance Abuse Treatment (SAMHSA/CSAT) to implement EBPs.	Study design: Qualitative Data collection methods: "Open-ended phone interviews and Web surveys" Data analysis: Content analysis Inter-rater reliability (if applicable): "2 researchers reviewed each response and used content analysis to create codes capturing the meaning of the response. This process was repeated and refined as new codes were developed and researchers shared emerging codes with o…	US	514 staff (project directors and front line staff) from 285 CBOs, who were identified from web-surveys (from Lundgren et al 2012) . Only followed up on participants that had noted training as either a barrier or facilitator to EBP implementation.	Addiction-related EBPs				"Eighty-six percent (86%) of these 514 staff reported training to be a facilitator, and 33% reported training to be a barrier to EBP implementation."	Medium
Demby et al 2014	To describe the barriers and facilitators encountered during pilot year attempts to implement an evidence-based teen pregnancy pre- vention program within three types of organizations: (1) small community-based organizations; (2) a school-based organization; and (3) a large decentralized city-sponsored summer youth program.	Study design: Mostly qualitative - possible quant from questionnaires they used, but this is unclear Data collection methods: "During the planning and pilot phase, PRG and LPHI staff utilized a structured document to identify implementation issues, potential recommendations to address each concern, and resolution strategies and due dates on an ongoing basis. Findings described in this article res…	US	(1) two small community-based organizations (CBOs); (2) a school-based CBO; and (3) a large decentralized city-sponsored summer youth program.	BART (a group-level behavioral skills training sexual educa- tion intervention that aims to reduce HIV risk for African-American adolescents)		See table 2	"After assessing the needs and characteristics of the popula- tion being served and identifying an appropriate EBP, planners should fully research and understand the core intervention and implementation components that must be in place to meet fi- delity requirements." "...it is important to ensure that both the lead organization and all partner organizations implementing the program have, or can…		Medium
Flores et al 2016	To explore and describe the sources of knowledge that are used to guide intervention practice by social workers in Chile. Particular attention was paid to factors that may facilitate or hinder the use of research-based evidence to guide social interventions design, implementation, and outcome evaluation.	Study design: Qualitative Data collection methods: "25 semi-structured interviews" Data analysis: "Coding Consensus, Co-occurrence, and Comparison" Inter-rater reliability (if applicable): "Disagreements in assignment or description of codes were resolved through discussion between investigators and enhanced definition of codes"	Chile	25 social workers from non-profit social service orgs.	EBP within social services.	Lack of practitioner inclusion in the design of EBIs (p. 569). Rigid implementation process, which is decided entirely according to the agencies (p 568).	Flexibility regarding the implementation of interventions (p. 569)	Include practitioners in the design of interventions, as opposed to simply using them as executers of programmes (p. 571).		Medium
Gandelman and Dolcini 2012	To identify facilitators and/or challenges to effective implementation by six California agencies funded to implement one of three group-level DEBIs.	Study design: Qualitative Data collection methods: "in-depth semi-structured interviews" Data analysis: No clear analysis type - "The transcripts were coded to identify information pertaining to social determinants and barriers to addressing social determinants. As coding unfolded, we recorded and identified recurring themes (i.e., three or more agencies noted the issue) addressing social determi…	US	6 CBOs delivering DEBIs. 15 interviews (6 directors and 9 implementers).	Healthy Relationships (five- session small-group intervention focused on men and women living with HIV/AIDS.), Safety Counts, (targets out-of-treatment injection and non-injection drug users and has seven sessions that include both group and individual components.), or Many Men Many Voices (a seven-session group intervention that targets gay and non-gay-identified men of color.).	Social and structural factors:Language (having to translate intervention materials), Identity issues: sexual and ethnic identity (participants varied in their background, which sometimes made it challenging to treat those people simultaniously in a group setting - too broad reach); Stigma (some participants were hesitant to share their HIV status); Legal status and incarceration (e.g. challenges …		See table 2.		Medium
House et al 2017	To describe efforts to implement evidence-based interventions (EBIs) within multicomponent, community-wide initiatives to reduce teen pregnancy.	Study design: Quantitative Data collection methods: "Web-based needs assessment" Data analysis: "Sixteen items addressed whether the respondent had any training (eight items) or experience (eight items) in PSBA-GTO-specific content areas (e.g., using logic models, assessing programs for fit) during the previous 2 years. All items were summed to create a total training or experience score that cou…	US	9 CBOs working with teen pregnancy prevention.	EBIs focussed on reducing teen pregnancy.	"...delays in training for state and community-based organizations and program partners; programs that were not packaged for training; an inability to fund program partners because of local agency policies; and a lack of support for implementation by schools in the community."	"Working with partners who (1) had experience delivering teen pregnancy-prevention programs, (2) had worked with state and community-based organizations before, and (3) had organizations with consistent access to youth all helped implementation efforts."	"To support implementation of EBIs, technical assistance and training from organizations with adequate capacity is required. Initiatives to expand EBIs can engage schools to increase the number of youth reached while also focusing on partnerships with organizations that reach higher risk youth."		Low
Hunter et al 2017	To examine sustainment of an EBT called the Adolescent-Community Reinforcement Approach (A-CRA) following the end of implementation support.	Study design: Mixed methods Data collection methods: "We used administrative data collected from organizations during their respective funding period to assess the implementation-related factors. We also collected three waves of interview and survey data approximately 9 months apart starting in Fall 2013 and ending in Spring 2015." Data analysis: "We used several subscales of the Program Sustaina…	US	82 CBOs funded by the Substance Abuse and Mental Health Service Administration (SAMHSA) in the period of 2006-2010. 90 % response rate.	Adolescent-Community Reinforcement Approach - A-CRA supports youth and parents by enhancing family, social, educational, and/or vocational rein- forcers to aid in recovery from substance use.	Supervisor turnover rate, Implementation difficulty.	Communication; funding stability; partnerships; organisational capacity; political support; strategic planning; No. of clinicians certified/employed at grant end; No. of supervisors certified/employed at grant end; No. of youth served during grant period; perceived success of the EBI; relative advantage of EBI.	"These findings point to the relevance of paying close attention to both internal and external supports to an organization to assist with EBT sustainment. Internal supports include maintaining qualified clinicians and supervisors for psychosocial treatments. External supports include the availability of other sources of funding and support in the external en- vironment when implementation funding…		Medium
Kegeles et al 2015	To examine facilitators and barriers to effective implementation that arose among 72 community-based organizations as they moved into practice a multilevel HIV prevention intervention EBI, the Mpowerment Project, for young gay and bisexual men.	Study design: Qualitative Data collection methods: "telephone interviews and extensive written TA fieldnotes" Data analysis: "Principles of Framework Analysis" Inter-rater reliability (if applicable): "Analysts continued to meet regularly, discussing any discrepancies that emerged during data collection"	US	72 CBOs working with HIV prevention. All were delivering the Mpower Project intervention. Both directors and implementors were interviewed. 647 interviews.	The Mpowerment Project. "a cost-effective HIV prevention inter- vention EBI for young gay/bisexual men (YGBM) that was tested in randomized, controlled trials and found to be effective in reducing rates of unprotected anal inter- course." DEBI.	Three overaching themes: HIV Prevention System Factors, (The entire HIV prevention system affects intervention implementation; Knowledge about the intervention; Belief in the efficacy of the intervention; Desire to change agency’s existing prevention approach; Planning for intervention before implementation; Accountability for work; Capacity and appropriateness of individuals for coordinator posi…	Same as barriers.	Ensuring the necessary capacity to implement EBIs is not always enough; one must also ensure that the organisational culture are open to the change of practice that go with the implementation of that EBI (p. 14). "We found preparation to implement to be of considerable importance, and seems to be at the core of organizational readiness. But preparing front-line staff for change is quite different…	"The two most important factors affecting implementa- tion with fidelity seemed to be resources/funding (outer setting CFIR domains), similar to others’ findings [15], and having effective frontline staff (individual CFIR do- main) [43]. The MP was often underfunded, making it challenging to implement fully. Moreover, the policy change at the CDC that greatly increased HIV testing (an outer setti…	High
Kimber et al 2012	To shed shed light on EBP implementation, and to examine the viability of the NIRN framework for supporting EBP implementation in behavioral healthcare organizations.	Study design: "single exploratory case-study design" with qualitative interviews and questionnaires (qual more relevant here) Data collection methods:"observation notes and audio-recording of group meetings, key informant interviews with individuals involved in the change process selected by cluster randomization (setting), annual questionnaires among staff attending all-staff meetings at each of…	US	Kinark - both secretarial, admin, clinical and management staff were included. 13 open-ended interviews.	Various types of EBIs, including: Solution-Focused Brief Therapy, Cognitive Behavioral Therapy (CBT), Stop Now and Plan (SNAP®), Multisystemic Therapy, Dialectical Behavioral Therapy, Girls Circle, Positive Parenting Program (Triple P), and People Places.	Resources; lack of preparation of staff to undergo the transformation (p 325); Lack of leadership.	Supportive leadership for transformation (being on board with the EBI transformation); Inclusive culture change; Supplying needed resources; Doing thing differently (appreciating the outcome and making suggestions for change); Prioritising internal resources to EBI.	"To alleviate anxieties regarding organizational and practice change would seem to require greater attention to pre-implementation preparation and communication. It appears to be important to spend significant time in preparation, to educate staff regarding the change initiative purpose and process, expectations and anticipated outcomes, and expectations for professional development."	"Several themes characterize the staff experience of the clinical transformation process, with the most common relating to understanding the clinical transformation project and stages, having clear leadership, having an inclusive change culture, supplying needed resources, and doing this differently"	Medium
Lattimore et al 2010	To report challenges organizations faced when translating two evidence-based programs in real-world settings, adaptations made, and whether or not fidelity was negatively impacted by these adaptations.	Study design: Qualitative Data collection methods: "telephone interviews and program implementation notes" Data analysis: Grounded theory Inter-rater reliability (if applicable): "Once completed, the two coders responsible for that document met to discuss the coding, reach consensus, and enter final codes into NVivo."	US	9 CBOs delivering the two EBIs. 63 interviews (7 for each CBO) over 2 years.	Active Choices, and Active Living Every Day. Both were evidence-based interventions.	(1) program logistics: user friendliness of the program materials for their intended audiences (p429); difficulty in delivering the intervention to non-english speakers; (2) program theory: hard to schedule calls with participants (p430); limited staff time (ibid); (for ALED) low enrolment of participants which led to cancellations; (for ALED) difficulty in having participant use the tracking for…		To enable and support CBOs in being able to adapt and tailor interventions.		Medium
Lundgren et al 2012	To explore whether staff perceptions about the organizational capacity of their treatment unit are also associated with staff experience of barriers to implementing EBPs.	Study design: Quantitative Data collection methods: "Telephone interviews and Web surveys" Data analysis: bivariate analysis and linear regression Inter-rater reliability (if applicable): N/A	US	Eligible CBOs which were identified from a larger sample from a prior study (Lungren et al 2011). All CBOs were receiving funding from the Center for Substance Abuse Treatment (CSAT). 10 CBO declined to partake and 24 were excluded due to missing data, leaving 296 directors. 510 staff.	EBIs involving addition treatment.			"The results of our study suggest that if federal funders of community addiction programs want to see greater implementation of EBPs, they must take organizational capacity into account. These factors influence the extent to which treatment programs will be ready, willing, and able to implement change. As findings here suggest, addiction program staff are more likely to perceive higher levels of …		High
Martinez et al 2014	To assess needs for selecting and implementing evidence-based programs among a group of community-based organisations throughout Puerto Rico.	Study design: Mixed methods - "This study is dominantly qualitative in design and to a lesser degree, quantitative." Data collection methods: "These data were collected through intensive qualitative, in-depth interviews and observations of the stakeholders (EBP providers, program leaders, trainers, consultants, and clients), plus field notes and observations of the Implementation Monitors" and "T…	Puerto Rico	100 nonprofits that work or address specific health areas, namely, cancer, neurological disorders, HIV, and cardiovascular health. Response rate of 68%. Focus groups represented 16 participants from 11 organisations.	All organisations worked within health services.	" (a) Assistance in strategies for the development of EBPs (73.9%), (b) access to scientific studies (65.2%), (c) conducting community needs assessments (65.2%), (d) proposal development (65.2%), (e) program evaluation (65.2%), and (f) strategic planning (60.8%). In addition to access to current data, 21 CBOs (33.9%) expressed a need for training in using their own data, and that of others, to in…	"Priorities for choosing a program for implementation, evidence-based or otherwise were (a) responds to the needs of the service population (87%), (b) consistent with the mission of the organization (85.4%), (c) easy to use (79%), (d) responds to the needs of their organization (77.4%), (e) consistent with the image of the organization (75.8%), and (f) cost effectiveness (70.9%). Prominent among …	Offer technical assistance to CBOs to help them apply for funding and training to improve their expertise (p 9).	CBOs argued that anecdotal evidence was sufficient to prove that their programs work (p 6). The results showed that many CBOs did not have a sufficient understanding of what EBP constitutes. Most CBOs thought that as a long as they evaluated they're evidence-based (no matter how they do it).	Medium
Murray et al 2014	To describe the experiences reported by one of the agencies that participated in our study and how they have incorporated Together Facing the Challenge into their on-going practice.	Study design: Case study Data collection methods: Unclear. Data analysis: Unclear. Inter-rater reliability (if applicable):	US	KidsPeace - a nonprofit working with child and mental health services.	Treatment Foster Care; an evidence based intervention which helps foster parents improve their parenting. This was refined into Together Facing the Challenge.	Lack of resources to train staff to deliver the intervention (p 7). Geographically dispersed offices made consistent implementation difficult (decentralised offices) (p 9). Varying skills levels of family consultants (p 9). Making staff understand and appreciate the EBI (p 9). Hard to quantify "correct" implementation of the intervention (p 10). "Some of the challenges faced by KidsPeace included…	Fit of model with agency philosophy. Having staff that are familiar with the intervention (p7). Hiring new staff which does not see changing practice (to EBP) as a disruption to regular practice ( Implementing intervention in a new setting) (p8). Being able to adapt the intervention to the users of the agency indepedently (p 10-11). Having leadership that's willing to change.	Incorporate EBP in all levels of organisational infrastructure (p12-13).	"It is critical for researchers/developers to have a good understanding of the agencies’ starting point, current practices, management structure/approach, and philosophy. The focal organization for this case study, KidsPeace, took on the challenge and made a conscious decision to move away from practice as usual by incorporating an enhanced model of care into their service delivery. Their high le…	Low
Owczarzak and Dickson-Gomez 2011	To explore the barriers and facilitators to dissemination and implementation of EBIs included in the Centers for Disease Control and Prevention’s (CDC) Diffusion of Effective Behavioral Interventions (DEBI) program.	Study design: Qualitative Data collection methods: Semi-structured interviews Data analysis: Describe the process they used, but do not list specific analysis type Inter-rater reliability (if applicable): Not listed	US	22 semi-structured interviews with CBOs working with HIV prevention.	DEBIs (diffusion of effective behavioral interventions) from CDC. These included SISTA (n = 5), VOICES/VOCES (n = 8), Street Smart (n = 1), MPowerment (n = 8), Many Men, Many Voices (n = 5), and Safety Counts (n = 3).	Intervention level factors (Lack of fit between the intended target group of the DEBI and the agency's target population (p173); unique characteristics of target population (e.g. drug addicts being hard to reach); Time limitations - delivering the EBI required more resources that the CBO had; lack of prioritisation of the DEBI due to its potential disruption to current practices; Conflict with or…	Intervention level implementation factors: Fit between DEBI target population and that of the CBO. Organisational level facilitators: support of the EBI within the organisation; Flexibility (both from funders and internally) as to how the organisation prioritises its resources; coordination and communication with other agencies (e.g. local government and other TSOs). Program level implementation …	"Clearer guidelines as to aspects of an inter- vention that can be changed to respond to agency and client needs, and still retain its effectiveness, should be developed. Resources should be elaborated for CBOs and technical staff to appropriately modify/adapt interventions. Attention should be paid to developing the kind of expertise (e.g., knowledge of the theoretical foundations of behavioral …	"...many of the providers in this study observed that the interventions included in the DEBI program did not reflect their particular client base. In response, agencies either modified an intervention to make it more suitable for their clients, or abandoned plans to implement an intervention after they determined it was not a good fit."	Medium
Owczarzak 2012	"This article presents the perspective of 22 frontline service providers from CBOs (n 1⁄4 8) in a Midwestern state on their experiences with the DEBI program, and illustrates the reasons providers may not implement EBP."	Study design: qualitative Data collection methods: semi-structured interviews Data analysis: Thematic analysis (coding and sorting of adverbatim interviews) Inter-rater reliability (if applicable):	US	22 interviews from 8 CBOs. "Interview participants included HIV prevention directors, organization directors, case managers, outreach workers, and prevention specialists."	DEBIs	EBP devaluing other (non evidence-based) programmes. Conflict between the EBI and expert knowledge of the provider (p 79). 4. Conflict between the target population of the EBI and that of the agency (p 80). Implementing the EBI in real settings. Lack of resources (staff, financial or technical, and scientific). Not having monitoring practices in place to evidence effectiveness.	Accountability - believing in the efficacy of the intervention. Fit of the EBI with the organisational mission. Collecting ongoing participant data (demonstrating program effectiveness).	"The dissemination of EBP could be improved by providing more specific guidelines for adapting programs to local populations and specific organizational contexts. This approach would also need to accommodate the practice and experience-based knowledge that service providers have garnered through their work with clients (referred to as ‘clinical judgment’ for health care professionals). This model…	"Specifically, analysis revealed HIV prevention service providers’ ambiv- alent attitudes toward EBP. On the one hand, providers valued interventions deemed effective through rigorous research trials. On the other, they criticized such programs as not reflecting their own practice-based knowledge. It was not enough for them to know that a particular program has evidence of being effective, based …	Medium
Payan et al 2017	To evaluate the role of a community-based organization whose purpose was to facilitate implementation of multiple evidence-based interventions in safety net settings that serve a high percentage of low-income African American and Hispanic patients.	Study design: Qualitative Data collection methods: Interviews (2 types - with key participants and health care providers), meeting minutes. Data analysis:thematic analysis (coding and categorisation). Inter-rater reliability (if applicable):	US	Community Health Councils (CHC) - a community- based health education and policy organization. "Key participants consisted of the clinical personnel and management staff involved in the selection and adoption of interventions". 8 key participant interviews and 9 health care provider interviews.		Key barriers included provider and administrator turnover, and technological capacity issues. lack of time to train personnel on the new guidelines	Collaboration (p 593)? See table 3.	"Future clinical–community partnerships should include a technical assistance component for health information technology, and funders of such partner- ships should be aware of the need to pay for improve- ments in these systems or training to effectively use these systems. These challenges must be addressed since health promotion interventions are increasingly incorporating health information te…		High
Pemberton 2012 (thesis)	"to broaden the scope of knowledge on the implementation and adaptation of EBIs within community practice settings. Findings will enable health leaders-- community practitioners, funders, and government partners-- to guide future dissemination and implementation of HIV prevention EBIs within our communities and provide the requisite support and technical assistance to ensure success and sustenanc…	Study design: Qualitative Data collection methods: Interviews and documentary analysis. Data analysis: Thematic analysis (Following Miles and Huberman) Inter-rater reliability (if applicable):	US	Three CBOs implementing the MIP. All organisations had completed the CDC endorsed MIP training of facilitators. 9 interviews altogether.	"The Modelo de Intervención Psicomédica (MIP) (Robles et al., 2004). MIP is the only one of the 29 CDC EBIs specifically designed for, tested and validated with an exclusively Latino injection drug-using population"		Pre-Implementation Experience and knowledge of population Prior experience implementing EBPs Implementation of MIP Agency leadership support Staff buy-in Major successes with MIP Implementation Positive client-level changes MIP staff capacity, commitment and teamwork Effective intervention components benefit participants Use of incentives HIV testing success Ability to recruit and retain IDU clie…	"The role of the funder in the implementation and adaptation of EBIs needs to expand beyond the provision of monetary support. Community based organizations want funders to act as information and knowledge brokers, TA facilitators, Client and agency advocates, and subject-matter experts in EBI program implementation and adaptation" "The most influential factors in community-based organizations’ d…		Medium
Petrescu-Prahova et al 2015	To examine facilitators and barriers to the implementation and maintenance of Enhance®Fitness (EF), a group exercise program for older adults, at early-adopter YMCA-af liated sites, and summarize strategies employed by EF instructors and staff to overcome challenges.	Study design: Qualitative Data collection methods: Semi-structured phone interviews Data analysis: Thematic synthesis following the RE-AIM structure. Inter-rater reliability (if applicable): "Two pairs of research team members double-coded a subset of staff and instructor transcripts, compared and rec- onciled coding until agreement exceeded 80%. Remaining transcripts were divided and coded indep…	US	"32 instructors, staff members, and master trainers from 24 different YMCA-afliated sites." "EF instructors (n = 15), master train- ers (n = 2, hereafter included with instructors, since their perspectives are similar) and program staff (n = 15)"	"Enhance®Fitness (EF) is an evidence- based, low-cost, multicomponent group exercise program that helps older adults at all levels of tness maintain health and function"	Implementation themes Lack of organizational support Weaknesses of training Fidelity issues Cost of program delivery Maintenance themes Organizational structure for program delivery (Poor staff and scheduling) EF tasks as part of employee responsibilities Cost for class participants lack of champions	Implementation themes Organizational support Instructor training Maintenance themes Organizational structure for program delivery (Consistent time and space) Match between EF and Y mission Champions	"Our findings underline the importance of the match between the program and mis- sion of the organization, the adaptability of the program to participant needs and functional level, and the presence of champions for the success of the program."		High
Pinto et al 2014	"to prepare for future program implementation on a larger scale, we obtained input from the CBO on the key elements that influ- enced the decision to collaborate, facilitators and challenges during the trial, and recommendations for program marketing."	Study design: Qualitative Data collection methods: Structured phone interviews Data analysis: framework analysis Inter-rater reliability (if applicable): "Immediately after each inter- view, the interviewer spent 2–3 h editing the notes, ensuring a detailed and thorough record was produced. Two senior team members then reviewed the notes. If responses were unclear, the interviewer followed up via…	US	"local (community executives), regional (state vice presidents, VPs), and senior executives in New England and at the na- tional office of the CBO (ACS Corporate Center)." 10 interviews: VPs (n = 5), community ex- ecutives (n = 2), senior executives (n = 3) .	Home-based exercise program for breast cancer survivors.	Costs (staff time and financial costs). Balancing needs between of the CBO and research.	Match between the purpose of the CBO and the EBI. Match with Champions at the CBO.			Medium
Ramandhan et al 2012	"This qualitative study examined the EBP-related perceptions and needs of CBOs targeting under- served populations."	Study design: Qualitative Data collection methods: Focus groups and interviews. Data analysis: Thematic analysis Inter-rater reliability (if applicable): 3 members of the team reviewed the data following the crystallization/immersion method. "Following established techni- ques of qualitative research aimed at increasing the validity of findings, the research team presented data and interpretation…	US	6 Key interviews with community-leaders. "Focus group respondents, referred to throughout as general practitioners, were staff members (man- agers, project planners and field staff) from CBOs that conduct health program planning in Boston, Lawrence and Worcester, Massachusetts." 31 participants over 4 focus groups.	Community EBPs - not defined.	Resource constraints (main barrier). Challenges with program adaptation. Organizational culture. Paperwork (funder requirements). Lack of staff. Lack of expertise. Not knowing if the intervention works. Prohibition on adaptation by funders.	Program supports for implementation and adaptation (e.g. flexibility to adapt). Collaborative technical assistance. Perceived benefits of using proven programs. Using EBP that is recognised by funders.	"to develop a common understanding of the role of evidence in program planning and delivery, these findings also echo the call to better incorporate the context of practice settings into the process of program development and dissemination" "The findings from this study and the extant liter- ature suggest that a collaborative partnership be- tween community organizations, academics and funders is…		High
Thomas et al 2014	"In this study, we investigated practitioners’ knowledge, attitudes, and use of EBT when providing interventions to children and families and how the intended outcomes of interventions are eval- uated."	Study design: Survey Data collection methods: Survey study. Data analysis: Descriptive analysis. Inter-rater reliability (if applicable):	Australia	Practitioners (N = 112) from 41 non-government organizations.	Evidence-based psychological/ther- apeutic interventions for children who have experienced abuse and their families.		See table 3.	"Importantly, practitioners who reported using EBTs in their clinical work also reported modifying it during implementation. It is essential for intervention researchers to understand why practitioners modify EBTs and whether modification alters (decreases or increases) expected effectiveness. However, since practitioners seemed positive about EBT, it remains unclear why they were modified. While…	"In the current study, it was difficult to identify clear facilitators and barriers of EBT implementation for prac- titioners. Previous research has identified facilitators and barriers to implementing EBTs and was used to construct survey items (e.g., Holzer et al. 2007; Kauth et al. 2011; Toth and Manly 2011). In the current study a majority of practitioners reported neutral responses to 11 of …	Medium.
Veniegas et al 2009	"We examined implementation of evidence-based interventions for HIV prevention at community-based organizations in Los Angeles County, CA."	Study design: Qualitative Data collection methods: Semi-interviews. Data analysis: Thematic analysis Inter-rater reliability (if applicable): noap	US	"staff at HIV/AIDS organiza- tions that were implementing HIV prevention EBIs. " 34 interviews. CBOs.	EBIs for HIV prevention.		Supporting organisation change and institutionalization	"The maintenance and evolution of EBIs depend on planning to develop and retain a pool of qualified HIV prevention staff, as well as to ensure the fiscal and operational viability of the interventions. Participants described their needs to strengthen and enhance staff capacity to deliver EBIs and their focused efforts to meet these needs. Improvement was needed in planning to conduct outcome mon-…		Medium
Allicock et al 2013	"We examined community implementation of an evidence-based program, Body and Soul, to promote consumption of fruits and vegetables."	Study design: Mixed methods Data collection methods: RCT and telephone interviews Data analysis: Statistical and thematic analysis following the RE-AIM framework. Inter-rater reliability (if applicable):	US	19 churches. 6 telephone interviews with coordinators and 5 with pastors.	EBIs to improve fruit and vegetable consumption ("Body and Soul"). Was focused on black congregations. "This program is disseminated nationally by NCI and is cited as 1 of its Research-Tested Intervention Programs (http://rtips.cancer.gov/rtips/index.do). However, we know little about its implementation fidelity."	"included lack of time to plan and implement activities, difficulty scheduling events at convenient times, competing church programs, inability to reach congregants consistently, and congregant lack of motivation." Lack of confidence to implement and promote the EBI. Lack of technical support. Lack of organisational change to promote the EBI. Difficulty in having participants disclose personal in…		"It is evident that churches need additional support, such as continued technical assistance and training for church coordinators, to help with implementation and to ensure program institutionalization. We believe that additional or different strategies are needed to encourage implementation."		Medium
Collins et al 2010	To examine what implementation barriers CDC funded agencies report assistance with.	Study design: Qualitative Data collection methods: Reviewing request forms filled out by organisations funded by the CDC. Data analysis: Documentary analysis Inter-rater reliability (if applicable):	US	"CDC received a total of 37 requests for technical assistance around interventions for HIV-positive individuals. Of these requests for technical assistance, Healthy Relation- ships accounted for 29 of the 37 requests for technical assistance."	Healthy Relationships. Healthy Relationships13 is a group-level intervention for HIV-positive men and women. Holistic Health Recovery. Holistic Health Recovery14 is an intervention for HIV-positive people who inject drugs and who were enrolled in methadone mainte- nance. TLC15 is an intervention for HIV-positive ado- lescents and young adults. Partnership for Health16 was an intervention tested i…	Healthy relationships: Difficulty in hiring mental health professionals without being able to offer competitive salaries. CBOs that did not originally target HIV participants, had a hard time recruiting those. Holistic health recovery:		"Implementing agencies adapt interventions to suit client needs and agency capacity. EBIs for HIV-negative people could be adapted for HIV-positive populations.24 Agencies are encouraged to implement the EBIs as closely as possible, recognizing that adaptations will occur. Continued dialogue with CDC staff is encour- aged so that interventions are not modi ed in a manner where delity is lost and,…		Medium
Dolcini et al 2010	"Guided by the ADAPT framework, we examined agencies’ assessment, preparation, and implementation of interventions. Our qualitative interview-based study focused on six community-based agencies in California (United States) funded to implement three group-level HIV interventions."	Study design: Qualitative Data collection methods: In-depth structured interviews Data analysis: Thematic analysis Inter-rater reliability (if applicable): transcripts were cheked by staff for accuracy. Independent double coding of themes. All members of team read the transcripts.	US	6 CDC funded California-based CBOs. Six exec directors were interviewed and 9 implementors were interviewed.	Healthy Relationships, Safety Counts, or Many Men Many Voices. Healthy Relationships is a five-session small-group intervention focused on men and women living with HIV/AIDS. Safety Counts targets active injection drug users and crack cocaine users and has seven sessions that include both group and individual components. Many Men Many Voices is a six-session group intervention that targets gay me…	Lack of preparation (skill) of staff to implement EBI. Staff turnover. Clash between research and target population. Adapting to the EBI.	Fit between EBI and target population of the CBO (6). Financial incentive. Flexibility to adapt EBI.	Ensure training to EBI providers. Include a funding system which tests the capacity for CBOs to implement before providing the full funding. Strengthen support to CBOs.	Research on organizations demonstrates that both innovations and the organizations that adopt an innovation will likely change (Rogers, 2005); in the case of DEBIs, there should be an expectation that the evidence-based programs will be adapted, but also that the agency itself will be transformed in some way. Rogers’s organizational model proposes that agency changes that are made in order to acc…	High
Maharaj 2010 (thesis)	"1) Quantitative Question: To what extent do organizational culture and absorptive capacity relate to the fidelity of the implementation of the IDDT model in community-based mental health organizations? 2) Qualitative Question: How do organizational culture and the change process influence fidelity of the implementation of the IDDT model?"	Study design: mixed methods (but b/f identified through qual methods) Data collection methods: "in-depth interviews and observations of the stakeholders (EBP providers, program leaders, trainers, consultants, and clients), plus field notes and observations of the Implementation Monitors." Data analysis: Case study analysis. Thematic analysis in triangulation. Inter-rater reliability (if applicabl…	US	"11 community-based mental health (CBMH) organizations from three states, as illustrated in Table 3. Four (36%) of the sites in the sample were from Ohio, four (36%) from Indiana, and three (27%) from Kansas. All 11 sites (100%) identified as private non-profit organizations, of which two (18%) were affiliated with a hospital. "	Integrated Dual Disorder Treatment - an EBP that promotes positive rehabilitation and recovery outcomes.	Lack of buy-in and consensus by practitioners and the leadership. Clash between EBI and org culture. Lack of leadership. Lack of expertise. Poor leadership board. Lack of consensus and resistance to buy-in. Resistance to change (keeping status quo). Lack of time. Demonstrate demonstration that the org adheres to the EBI protocol. Lack of clear roles of staff in implementing the EBI. Financial res…	Match between EBI and the mission of the org. Strong team culture. Support by leadership. Organisational champions of the EBI. External support. Organisational support in favor of the EBI. Client participation in goal setting and feedback. Flexibility to adapt EBI. Motivated staff. Clear staff roles in implementing the EBI. Investing in staff training. Speaking the language of the EBI. Staff expe…	"It is imperative that as human service agencies consider an EBP implementation initiative significant investment is given to staff identification and selection for participation. Across all agency levels, staff are overwhelmed with internal and external demands as evidenced by the high turnover rates in the mental health profession. Practitioner capacity to absorb complex and technical informati…		Medium
Vanderpool et al 2011	"the purpose of this research was to understand and describe community organizations’ experiences with adapting and implementing evidence-based cancer control interventions in West Virginia, the only state wholly within Appalachia. "	Study design: Case study Data collection methods: Survey and interviews. Data analysis: Inter-rater reliability (if applicable): " All the authors of this article independently read and systematically reviewed the interview transcripts, survey results, grant applications, and final reports multiple times in order to immerse themselves in the data and to extract descriptive, thematic content relat…	US	13 West Virginia community organizations awarded mini-grants requiring the use of an evidence-based cancer control intervention. 11 of these CBOs agreed to interviews. 7 participated in the survey.	evidence-based cancer education interventions.	Recruitment of participants. Technical issues. Lack of resources. community resistance to smoking cessation programs. Lack of inclusion of more Appalachian- specific recipes in the nutrition-based interventions.	Adapting the program to meet their constituents	"As described by the key stakeholders, funding opportunities are readily appreciated and their overall perceptions of EBIs are favorable; however, the required use of EBIs to receive funding is not necessarily welcomed. This requirement is often seen as an immediate challenge, despite the provision of training and technical assistance. While researchers may ‘push’ EBIs to the practice community, …	"Success was defined by enthusiastic participation, increased health knowledge among constituents, establishment of relationships with healthcare professionals, implementation of behavioral changes such as diet changes and smoking reduction or cessation, evidence of community engagement around cancer prevention and screening, the establishment of collaborative community partnerships, health messa…	Medium
Lundgren et al 2011	"1. What were the program directors' prevailing attitudes about the EBPs implemented and any modifications made to these? 2. What reasons for modifying EBPs were most frequently reported by directors? 3. What types of EBP modifications were most commonly made?"	Study design: Qualitative Data collection methods: Semi-structured phone interviews. Data analysis: thematic analysis of transcripts. Inspired by grounded theory. Inter-rater reliability (if applicable): "Little to no variation existed in choice of themes between the researchers"	US	Randomly selected sample of CBOs funded by SAMHSA/CSAT. 100 program directors from CBOs.	Not specified, but they needed to be accepted by the SAMHSA.	• Lack of fit with organization’s population. • Lack of fit with current organizational practice	Flexibility to adapt intervention.	"Without standards that define appropriate modifications or set guidelines for responsible decision-making relative to modifications, program directors are often unclear about which changes qualify as acceptable and which ones are likely to negatively affect anticipated client outcomes." (1) Seek out and utilize formal manuals and standards that provide guidelines and the rationale for applicatio…	Selection bias? "(1) they were all required to include in their CSAT proposals specific descriptions of the EBPs they would implement; (2) they are not likely to experience funding as the key barrier to EBP implementation since the size of the CSAT grants was large; and (3) they represent a range of geographic areas and program types."	Medium
Feutz et al 2013	"The purpose of this article is to describe the implementation of Cuidate at a federally funded community health center to reduce the sexual risk behaviors of the adolescent Hispanic population it serves."	Study design: Case study. Data collection methods: Evaluation of implementation of Cuicidate to 24 adolescents at the school health centre. Data analysis: pre-post test. Inter-rater reliability (if applicable):	US	CDC supported EBI run by a non-profit coomunity health centre operating a school-based health centre.	"Cuidate, which means “take care of yourself,” is an evidence-based HIV and pregnancy prevention sexual risk reduction program specifically designed for Hispanic teens ages 13–18 years and is supported by the CDC. The program was developed for use with diverse Hispanic populations (Villarruel et al., 2005). The primary goal of Cuidate is to influence attitudes, behavioral and normative beliefs, a…	Ensuring retention. Finding good incentives for participants to enter programme (lack of financial resources).	Recruitment efforts. Know the schedule of potential participants. Expertise of programme facilitators.			Low
Honeycutt et al 2012	"To describe a project that used mini-grants plus technical assistance to disseminate evidence-based programs, to understand how the project worked in different settings, and to generate recommendations for future programming and evaluation."	Study design: Qualitative Data collection methods: Interviews, focus groups, call notes, application documents, technical assistance call notes. Data analysis: Process evaluation following the RE-AIM framework. Inter-rater reliability (if applicable): "After coding 4 transcripts as a full team to develop the coding structure and a common understanding of codes, the staff member and GRA in- depend…	US	Churches: Site coordinators (n = 10), organizational leaders (n = 7), and project committee members (n = 25) involved in program implementation at 7 funded organizations. Emory Cancer Prevention and Con- trol Research Network (CPCRN). All received minigrants to implement the EBI.	"2 specific pro- grams for dissemination: Body & Soul for churches and Treatwell 5-a-Day for worksites.24 - 29 Both programs are designed to increase fruit and vegetable consumption; however, they were developed by 2 separate teams and feature different core elements, or required intervention components that are most likely to lead to intended outcomes.5 , 30 Core elements for each program were b…	Financial restraints. Scheduling conflicts. Change in staff and leadership.	Continous support in delivering the EBI. Leadership support of the EBI. Fit with EBI and mission of organisation. Prioritising org resources to implement the EBI. Involving staff and volunteers. Existing infrastructure. Strength of planning committee.	"After reviewing the scientific literature and program materials, prac- titioners who are disseminating an EBP should also consult with the original program developers to verify that the program as disseminated fulfills the program’s original intent. Future initiatives may also benefit from providing explicit guidance about the dose or quantity needed for each core element, as well as the expecte…		High
